# Supplementary material for: Connectomic and behavioural alterations in creatine transporter deficiency are partially normalized by gene therapy
Source: Brain. 2025 Jul 29;149(3):1043–57. doi: 10.1093/brain/awaf275 (PMC13016649; doi:10.1093/brain/awaf275)
Supplement: awaf275_Supplementary_Data [file awaf275_supplementary_data.zip]

Archive with 2 entries (2 files):
- brain-2024-01184-File009.pdf
- brain-2024-01184-File010.pdf
